# Supplementary material for: Enhancing the Energy Absorption Performance of 3D-Printed CF/TPU Composite Materials by Introducing a “Rigid–Elastic” Structure Through Multi-Scale Synergies
Source: Polymers (Basel). 2025 Jul 6;17(13):1880. doi: 10.3390/polym17131880 (PMC12251667; doi:10.3390/polym17131880)
Supplement: Supplementary file 1 [file polymers-17-01880-s001.zip]

Archive with 1 entries (1 files):
- polymers-3723218-supplementary.pdf
